# Supplementary material for: Prevalence of chromosomal abnormalities and polymorphisms in 4,672 infertile patients undergoing assisted reproductive techniques in the United Arab Emirates population
Source: Front Reprod Health. 2026 Feb 5;8:1750389. doi: 10.3389/frph.2026.1750389 (PMC12916560; doi:10.3389/frph.2026.1750389)
Supplement: Supplementary file 1 [file Table1.xlsx]

## Sheet: Legends
Legends
Supplementary Table #	Supplementary Table Title
Supplementary Table S1	Case Distribution by Karyotype Results in Infertile Couples and Individuals
Supplementary Table S2	Frequency of Primary and Secondary Infertility in Normal, Chromosomal Aberration, and Polymorphism Cases
Supplementary Table S3	Frequency of Chromosomal Abnormalities (Category 1) Subclassification in Primary and Secondary Infertility
Supplementary Table S4	Frequency of Chromosomal Aberrations (Category 1) and Their Subclassification Based on Gender and Karyotypes in Infertility Patients
Supplementary Table S5	Frequency of Chromosomal Aberrations (Category 2) and Their Subclassification in Infertility Patients
Supplementary Table S6	Frequency of Chromosomal Polymorphisms and Their Subclassification in Primary and Secondary Infertility
Supplementary Table S7	Frequency of Chromosomal Polymorphism and Their Subclassification Based on Gender and Karyotypes in Infertility Patients
Supplementary Table S8	Comparison of Chromosomal Aberration and Polymorphism Prevalence in Infertile Patients

## Sheet: Supplementary Table S1
	Supplementary Table S1: Case Distribution by Karyotype Results in Infertile Couples and Individuals
	Couple-Specific Karyotype Combinations Total: 1,848 Couples (n = 3,696 Individuals)		Individual Male and Female Cases		Grand Total (Couples + Individual Cases)
	Female Partner: Normal Karyotype; Male Partner: CA/CP/Normal Karyotype	Total: Couples (n = Individuals)	Individual Female (With Normal Karyotype)	Individual Male (With Normal Karyotype)
	Female (Normal) + Male (CA)	22 (44 individuals)	595	302
	Female (Normal) + Male (CP)	74 (148 individuals)	-	-
	Female (Normal) + Male (Normal)	1639 (3278 individuals)	-	-
	Total	1735 (3470 individuals)	595	302	4367
	Female Partner, (With Chromosomal Polymorphism) & Male Partner with (With CA/CP/Normal Karyotype)	Total: Couples (n = Individuals)	Individual Female (With Chromosomal Polymorphism)	Individual Male (With Chromosomal Polymorphism)
	Female (CP) + Male (CA)	1 (2 individuals)	-	-
	Female (CP) + Male (CP)	13 (26 individuals)	28	18
	Female (CP) + Male (Normal)	75 (150 individuals)	-	-
	Total	89 (178 individuals)	28	18	224
	Female Partner, (With Chromosomal Aberrations) & Male Partner with (With CA/CP/Normal Karyotype)	Total: Couples (n = Individuals)	Individual Female (With Chromosomal Aberrations)	Individual Male (With Chromosomal Aberrations)
	Female (CA) + Male (CA)	1 (2 individuals)	-	-
	Female (CA) + Male (CP)	2 (4 individuals)	-	-
	Female (CA) + Male (Normal)	21 (42 individuals)	8	25
	Total	24 (48 individuals)	8	25	81
	Grand Total	1848 Couples (3696 individuals)	631	345	4672
	Footnote: CA: Chromosomal Aberration; CP: Chromosomal Polymorphism. This table presents a detailed distribution of karyotype combinations observed in 1,848 infertile couples (n = 3,696 individuals) undergoing cytogenetic analysis, along with individual cases. Couples were classified based on the karyotype results of both partners into normal, polymorphism, and aberration categories. “Normal” incl…

## Sheet: Supplementary Table S2
		Table 6: Frequency of Primary and Secondary Infertility in Normal, Chromosomal Aberration, and Polymorphism Cases
		Features	Number of patients (Incidence)¹	Number of Women (Incidence)1,2	Number of Men (Incidence)1,3
		Overall Cases	4672	2479 (53.06%)¹	2193 (46.94%)¹
		Normal Karyotype	4367 (93.47%)¹	2330 (93.99%)²	2037 (92.89%)³
		Primary infertility	1188 (25.43)	349 (14.08)	839 (38.26)
		Secondary Infertility	3179 (68.04)	1981 (79.91)	1198 (54.63)
		Chromosomal Aberrations	81 (1.73%)¹	32 (1.29%)²	49 (2.23%)³
		Primary infertility	47 (1.01)	11 (0.44)	36 (1.64)
		Secondary Infertility	34 (0.73)	21 (0.85)	13 (0.59)
		Chromosomal Polymorphism	224 (4.79%)¹	117 (4.72%)²	107 (4.88%)³
		Primary infertility	101 (2.16)	47 (1.90)	54 (2.46)
		Secondary Infertility	123 (2.63)	70 (2.82)	53 (2.42)
		Footnotes:
		¹ Refers to the total number of overall cases, which is n = 4672.
		² Refers to the total number of women in the study, which is n = 2479.
		³ Refers to the total number of men in the study, which is n = 2193.
		Supplementary Table S2: Frequency of Primary and Secondary Infertility in Normal, Chromosomal Aberration, and Polymorphism Cases
		Features	Number of patients (Incidence)	Number of Women (Incidence)	Number of Men (Incidence)
		Overall Cases	4672	2479 (53.06%)¹	2193 (46.94%)¹
		Normal Karyotype	4367 (93.47%)1	2330 (93.99%)1	2037 (92.89%)1
		Primary infertility	1188 (27.2%)2	349 (15%)2	839 (41.2%)2
			27.204	14.9785	41.188
		Secondary Infertility	3179 (72.8%)2	1981 (85%)2	1198 (58.8%)2
			72.796	85.0215	58.812
		Chromosomal Aberrations	81 (1.73%)1	32 (1.29%)1	49 (2.23%)1
		Primary infertility	47 (58%)3	11 (34.4%)3	36 (73.5%)3
			58.0247	34.375	73.4694
		Secondary Infertility	34 (42%)3	21 (65.6%)3	13 (26.5%)3
			41.9753	65.625	26.5306
		Chromosomal Polymorphism	224 (4.79%)1	117 (4.72%)1	107 (4.88%)1
		Primary infertility	101 (45.1%)4	47 (40.2%)4	54 (50.5%)4
			45.0893	40.1709	50.4673
		Secondary Infertility	123 (54.9%)4	70 (59.8%)4	53 (49.5%)4
			54.9107	59.8291	49.5327
		Footnotes:
		¹ Study population totals used for percentage calculations: Overall: n = 4672, Women: n = 2479, Men: n = 2193
		² Percentages of primary and secondary infertility in normal karyotype are based on: • Overall: n = 4367, Women: n = 2330, Men: n = 2037
		³ Percentages of primary and secondary infertility in chromosomal aberrations are based on: • Overall: n = 81, Women: n = 32, Men: n = 49
		⁴ Percentages of primary and secondary infertility in chromosomal polymorphism are based on: • Overall: n = 224, Women: n = 117, Men: n = 107
		Footnotes:
		¹ Refers to the total number of overall cases, which is n = 4672.
		² Refers to the total number of women in the study, which is n = 2479.
		³ Refers to the total number of men in the study, which is n = 2193.
		⁴ Percentages of primary and secondary infertility in normal karyotype are based on: • Overall: n = 4367, Women: n = 2330, Men: n = 2037
		⁵ Percentages of primary and secondary infertility in chromosomal aberrations are based on: • Overall: n = 81, Women: n = 32, Men: n = 49
		⁶ Percentages of primary and secondary infertility in chromosomal polymorphism are based on: • Overall: n = 224, Women: n = 117, Men: n = 107
		Table 1. General features of the studied population
		Features	Overall Value	Normal Karyotype	Chromosomal Aberrations
		Number of patients included	4672	4367 (93.47%)	81 (1.73%)
		Number of Women (Percentage)	2479 (53.06%)	2330 (93.99%)	32 (1.29%)
		Number of Men (Percentage)	2193 (46.94%)	2037 (92.89%)	49 (2.23%)
		Age of Women (Mean, SD)	34.66 ± 7.08	34.66 ± 7.05	35.18 ± 6.61
		Age of Men (Mean, SD)	36.82 ± 8.77	36.87 ± 8.83	35.10 ± 7.25
		Table 1. General features of the studied population
		Features	Overall Value	Normal Karyotype	Chromosomal Aberrations	Male			Female
		Number of patients included	4672	4367	81
		Number of Women (Percentage)	2479 (53.06%)	2330	32	Column1			Column1
		Number of Men (Percentage)	2193 (46.94%)	2037	49
		Age of Women (Mean, SD)	34.66 ± 7.08	34.66 ± 7.05	35.18 ± 6.61	Mean	36.8207		Mean	34.6633
		Age of Men (Mean, SD)	36.82 ± 8.77	36.87 ± 8.83	35.10 ± 7.25	Standard Error	0.187233		Standard Error	0.14224
		Type of Infertility:				Median	36		Median	35.1
		a. Primary infertility	1355 (29.29%)			Mode	33		Mode	33
		b. Secondary infertility	3271 (70.71%)			Standard Deviation	8.76801		Standard Deviation	7.08206
					81
			4672	4367
					Chromosomal Polymorphism
					Chromosomal Aberrations
		Table 6: Frequency of Primary and Secondary Infertility in Normal, Chromosomal Aberration, and Polymorphism Cases
		Features	Overall Value	Normal Karyotype	Chromosomal Aberrations
		Number of patients included	4672	4367 (93.47%)	81 (1.73%)
		Number of Women (Percentage)	2479 (53.06%)	2330 (93.99%)	32 (1.29%)
		Number of Men (Percentage)	2193 (46.94%)	2037 (92.89%)	49 (2.23%)
		Features	Number of patients (Incidence)¹	Number of Women (Incidence)1,2	Number of Men (Incidence)1,3
		Overall Cases	4672	2479 (53.06%)¹	2193 (46.94%)¹
		Normal Karyotype	4367 (93.47%)¹	2330 (93.99%)²	2037 (92.89%)³
		Primary infertility	1188 (25.43)	349 (14.08)	839 (38.26)
		Secondary Infertility	3179 (68.04)	1981 (79.91)	1198 (54.63)
		Chromosomal Aberrations	81 (1.73%)¹	32 (1.29%)²	49 (2.23%)³
		Primary infertility	47 (1.01)	11 (0.44)	36 (1.64)
		Secondary Infertility	34 (0.73)	21 (0.85)	13 (0.59)
		Chromosomal Polymorphism	224 (4.79%)¹	117 (4.72%)²	107 (4.88%)³
		Primary infertility	101 (2.16)	47 (1.90)	54 (2.46)
		Secondary Infertility	123 (2.63)	70 (2.82)	53 (2.42)
		Footnotes:
		¹ Refers to the total number of overall cases, which is n = 4672.
		² Refers to the total number of women in the study, which is n = 2479.
		³ Refers to the total number of men in the study, which is n = 2193.

## Sheet: Supplementary Table S3
		Supplementary Table S3: Frequency of Chromosomal Abnormalities (Category 1) Subclassification in Primary and Secondary Infertility
		Features	Overall Value	Normal Karyotype	Chromosomal Aberrations
		Number of patients included	4672	4367 (93.47%)	81 (1.73%)
		Number of Women (Percentage)	2479 (53.06%)	2330 (93.99%)	32 (1.29%)
		Number of Men (Percentage)	2193 (46.94%)	2037 (92.89%)	49 (2.23%)
		Features	Number of patients (Incidence)1	Number of Women (Incidence)1,2	Number of Men (Incidence)1,3
		Overall Cases	4672	2479 (53.06%)¹	2193 (46.94%)¹
		Normal Karyotype	4367 (93.47%)¹	2330 (93.99%)²	2037 (92.89%)³
		Primary infertility	1188 (25.43)	349 (14.08)	839 (38.26)	#VALUE!	#VALUE!	#VALUE!	25.4281	14.0783	38.2581
		Secondary Infertility	3179 (68.04)	1981 (79.91)	1198 (54.63)	#VALUE!	#VALUE!	#VALUE!	68.0437	79.9113	54.6284
		Chromosomal Aberrations (Category 1)	81 (1.73%)¹	32 (1.29%)²	49 (2.23%)³
		Sex Chromosome Aberrations	35 (0.75)	4 (0.16)	31 (1.41)	#VALUE!	#VALUE!	#VALUE!	0.749144	0.161355	1.41359
		Primary infertility	31 (0.66)	4 (0.16)	27 (1.23)	#VALUE!	#VALUE!	#VALUE!	0.663527	0.161355	1.23119
		Secondary Infertility	4 (0.09)	-	4 (0.18)	#VALUE!	#VALUE!	#VALUE!	0.0856164	0	0.182399
		Autosomal Chromosome Aberrations	26 (0.56)	13 (0.52)	13 (0.59)	#VALUE!	#VALUE!	#VALUE!	0.556507	0.524405	0.592795
		Primary infertility	8 (0.17)	3 (0.12)	5 (0.23)	#VALUE!	#VALUE!	#VALUE!	0.171233	0.121017	0.227998
		Secondary Infertility	18 (0.39)	10 (0.40)	8 (0.36)	#VALUE!	#VALUE!	#VALUE!	0.385274	0.403388	0.364797
		Mosaicism	17 (0.36)	13 (0.52)	4 (0.18)	#VALUE!	#VALUE!	#VALUE!	0.36387	0.524405	0.182399
		Primary infertility	6 (0.13)	3 (0.12)	3 (0.14)	#VALUE!	#VALUE!	#VALUE!	0.128425	0.121017	0.136799
		Secondary Infertility	11 (0.24)	10 (0.40)	1 (0.05)	#VALUE!	#VALUE!	#VALUE!	0.235445	0.403388	0.0455996
		Marker Chromosome Aberrations	2 (0.04)	2 (0.08)	-	#VALUE!	#VALUE!	#VALUE!	0.0428082	0.0806777	0
		Primary infertility	1 (0.02)	1 (0.04)	-	#VALUE!	#VALUE!	#VALUE!	0.0214041	0.0403388	0
		Secondary Infertility	1 (0.02)	1 (0.04)	-	#VALUE!	#VALUE!	#VALUE!	0.0214041	0.0403388	0
		Other: Autosomal + Sex Chromosome Aberrations	1 (0.02)	-	1 (0.05)	#VALUE!	#VALUE!	#VALUE!	0.0214041	0	0.0455996
		Primary infertility	1 (0.02)	-	1 (0.05)	#VALUE!	#VALUE!	#VALUE!	0.0214041	0	0.0455996
		Secondary Infertility	0	-	-	0	#VALUE!	#VALUE!	0	0	0
		Footnotes:
		¹ Refers to the total number of overall cases, which is n = 4672.
		² Refers to the total number of women in the study, which is n = 2479.
		³ Refers to the total number of men in the study, which is n = 2193.
		Table 1. General features of the studied population					Example Format Improvement:
		Features	Overall Value	Normal Karyotype	Chromosomal Aberrations
		Number of patients included	4672	4367 (93.47%)	81 (1.73%)	#REF!	Features	Overall Value
		Number of Women (Percentage)	2479 (53.06%)	2330 (93.99%)	32 (1.29%)	#REF!	Number of patients included	4672
		Number of Men (Percentage)	2193 (46.94%)	2037 (92.89%)	49 (2.23%)	#REF!	Number of Women (Percentage)	2479 (53.06%)
		Age of Women (Mean, SD)	34.66 ± 7.08	34.66 ± 7.05	35.18 ± 6.61	#REF!	Number of Men (Percentage)	2193 (46.94%)
		Age of Men (Mean, SD)	36.82 ± 8.77	36.87 ± 8.83	35.10 ± 7.25		Age of Women (Mean ± SD)	34.66 ± 7.08
							Age of Men (Mean ± SD)	36.82 ± 8.77
		Table 1. General features of the studied population				Data From Oct 2016 to Dec 2024
		Features	Overall Value	Normal Karyotype	Chromosomal Aberrations			All			All	Male			Female
		Number of patients included	4672	4367	81			Chromosomal Aberrations
		Number of Women (Percentage)	2479 (53.06%)	2330	32			35.13 ± 6.96				Column1			Column1
		Number of Men (Percentage)	2193 (46.94%)	2037	49
		Age of Women (Mean, SD)	34.66 ± 7.08	34.66 ± 7.05	35.18 ± 6.61			All				Mean	36.8207		Mean	34.6633
		Age of Men (Mean, SD)	36.82 ± 8.77	36.87 ± 8.83	35.10 ± 7.25			Chromosomal Polymorphism				Standard Error	0.187233		Standard Error	0.14224
		Type of Infertility:						35.54 ± 8.11				Median	36		Median	35.1
		a. Primary infertility	1355 (29.29%)									Mode	33		Mode	33
		b. Secondary infertility	3271 (70.71%)					All				Standard Deviation	8.76801		Standard Deviation	7.08206
								Normal
					81			35.69 ± 8
			4672	4367
						Chromosomal Aberrations
					Chromosomal Polymorphism	35.13 ± 6.96
					Chromosomal Aberrations
						Chromosomal Polymorphism
						35.54 ± 8.11
						Normal
						35.69 ± 8
		Table 1. General features of the studied population
		Features	Overall Value				Chromosomal Aberrations
		Number of patients included	4672			#REF!	81		#REF!
		Number of Women (Percentage)	2479	53.0608	2479 (53.06%)	#REF!	32	1.29084	#REF!		#REF!
		Number of Men (Percentage)	2193	46.9392	2193 (46.94%)	#REF!	49	2.23438	#REF!		#REF!
		Age of Women (Mean, SD)	34.66 ± 7.08				35.18 ± 6.61
		Age of Men (Mean, SD)	36.82 ± 8.77				35.10 ± 7.25

## Sheet: Supplementary Table S4
	Supplementary Table S4: Frequency of Chromosomal Aberrations (Category 1) and Their Subclassification Based on Gender and Karyotypes in Infertility Patients
	Chromosomal Aberrations (Category 1)	Males (n)	Incidence (n/49, %)	Females (n)	Incidence (n/32, %)	Grand Total (n)	Grand Total Incidence (n/81, %)
	Chromosome Aberration	49	100	32	100	81	100
	Sex Chromosome aberrations	31	63.2653	4	12.5	35	43.2099
	Klinefelter Syndrome (47,XXY)	26	53.0612		0	26	32.0988
	Klinefelter Syndrome (47,XXY)	26	53.0612		0	26	32.0988
	Jacobs syndrome (47,XYY)	4	8.16327		0	4	4.93827
	Jacobs syndrome (47,XYY)	4	8.16327		0	4	4.93827
	Triple X syndrome (47,XXX)		0	2	6.25	2	2.46914
	Triple X syndrome (47,XXX)		0	2	6.25	2	2.46914
	Other	1	2.04082		0	1	1.23457
	Differences of Sex Development (DSD) / de la Chapelle syndrome	1	2.04082		0	1	1.23457
	Deletion		0	1	3.125	1	1.23457
	Deletion Xp		0	1	3.125	1	1.23457
	Inversion		0	1	3.125	1	1.23457
	Pericentric inversion of ChrX		0	1	3.125	1	1.23457
	Autosomal Chromosome aberrations	13	26.5306	13	40.625	26	32.0988
	Reciprocal Translocation	7	14.2857	12	37.5	19	23.4568
	Reciprocal Translocation	7	14.2857	12	37.5	19	23.4568
	Robertsonian translocation	3	6.12245	1	3.125	4	4.93827
	Robertsonian translocation	3	6.12245	1	3.125	4	4.93827
	CCR Complex chromosomal rearrangement (Chr 3,4 and 12)	1	2.04082		0	1	1.23457
	CCR Complex chromosomal rearrangement (Chr 3,4 and 12)	1	2.04082		0	1	1.23457
	Deletion	1	2.04082		0	1	1.23457
	Interstitial Deletion Chr 5	1	2.04082		0	1	1.23457
	Inversion	1	2.04082		0	1	1.23457
	Pericentric inversion of Chr 21	1	2.04082		0	1	1.23457
	Mosaicism	4	8.16327	13	40.625	17	20.9877
	Mosaic (Sex Chromosomes)	4	8.16327	11	34.375	15	18.5185
	DSD / Significant Level of Mosaicism	2	4.08163		0	2	2.46914
	Significant Level of Mosaicism	1	2.04082	4	12.5	5	6.17284
	Low Degree Mosaicisim	1	2.04082	7	21.875	8	9.87654
	Mosaic (Sex Chromosomes)		0	1	3.125	1	1.23457
	Turner syndrome / Significant Level of Mosaicism		0	1	3.125	1	1.23457
	Mosaic (Other)		0	1	3.125	1	1.23457
	SMC + Autosomal Aberration / Significant Level of Mosaicism		0	1	3.125	1	1.23457
	Marker chromosome aberrations		0	2	6.25	2	2.46914
	Other		0	2	6.25	2	2.46914
	Small supernumerary marker chromosomes (SMC)		0	2	6.25	2	2.46914
	Other: Autosomal + Sex Chromosome aberrations	1	2.04082		0	1	1.23457
	Reciprocal Translocation	1	2.04082		0	1	1.23457
	Reciprocal Translocation	1	2.04082		0	1	1.23457
	Grand Total	49	100	32	100	81	100
	Chromosome Aberration	Males (n)	Incidence (n/49, %)	Females (n)	Incidence (n/32, %)	Grand Total (n)	Grand Total Incidence (n/81, %)
	Chromosome Aberration	49	100	32	100	81	100
	Sex Chromosome aberrations	31	63.2653	4	12.5	35	43.2099
	Klinefelter Syndrome (47,XXY)	26	53.0612		0	26	32.0988
	Klinefelter Syndrome (47,XXY)	26	53.0612		0	26	32.0988
	47,XXY	25	51.0204		0	25	30.8642
	47,XXY,1qh+	1	2.04082		0	1	1.23457
	Jacobs syndrome (47,XYY)	4	8.16327		0	4	4.93827
	Jacobs syndrome (47,XYY)	4	8.16327		0	4	4.93827
	47,XYY	4	8.16327		0	4	4.93827
	Triple X syndrome (47,XXX)		0	2	6.25	2	2.46914
	Triple X syndrome (47,XXX)		0	2	6.25	2	2.46914
	47,XXX		0	1	3.125	1	1.23457
	47,XXX,inv(9)(p12q13)		0	1	3.125	1	1.23457
	Deletion Deletion Xp: 46,X,del(X)(p22.1)		0	1	3.125	1	1.23457
	Deletion Xp: 46,X,del(X)(p22.1)		0	1	3.125	1	1.23457
	Inversion Pericentric inversion of ChrX: 46,X,inv(X)(p22.1q21.2)		0	1	3.125	1	1.23457
	Pericentric inversion of ChrX: 46,X,inv(X)(p22.1q21.2)		0	1	3.125	1	1.23457
	Other Differences of Sex Development (DSD) / de la Chapelle syndrome: 46,XX	1	2.04082		0	1	1.23457
	Differences of Sex Development (DSD) / de la Chapelle syndrome: 46,XX	1	2.04082		0	1	1.23457
	Autosomal Chromosome aberrations	13	26.5306	13	40.625	26	32.0988
	Reciprocal Translocation	7	14.2857	12	37.5	19	23.4568
	46,XX,t(1;4)(p32;p16)		0	1	3.125	1	1.23457
	46,XX,t(10;13)(p13;q32)		0	1	3.125	1	1.23457
	46,XX,t(10;18)(p11.2;q21.3)		0	1	3.125	1	1.23457
	46,XX,t(13:15)(q14.3:q26.1)		0	1	3.125	1	1.23457
	46,XX,t(19:22)(q13.3:q11.2)		0	1	3.125	1	1.23457
	46,XX,t(2;4)(q21.3;q28.2)		0	1	3.125	1	1.23457
	46,XX,t(5:13)(q34:q21.2)		0	1	3.125	1	1.23457
	46,XX,t(5;12)(q15;p12.2)		0	1	3.125	1	1.23457
	46,XX,t(5;12)(q15;p13.1)		0	1	3.125	1	1.23457
	46,XX,t(7:18)(q35:q22.2)		0	1	3.125	1	1.23457
	46,XX,t(7;18)(q35;q22)		0	1	3.125	1	1.23457
	46,XX,t(7;18)(q35;q22.2)		0	1	3.125	1	1.23457
	46,XY,t(1;8)(q42.2;q24.1)	1	2.04082		0	1	1.23457
	46,XY,t(15:20)(q26.2:q11.2)	1	2.04082		0	1	1.23457
	46,XY,t(3:7)(p21:q11.2)	1	2.04082		0	1	1.23457
	46,XY,t(3;6)(p24.3;p12)	1	2.04082		0	1	1.23457
	46,XY,t(4;22)(q12;q13.2)	1	2.04082		0	1	1.23457
	46,XY,t(4;9)(p15.2;q21.2)	1	2.04082		0	1	1.23457
	46,XY,t(8;22)(q23;q10)	1	2.04082		0	1	1.23457
	Robertsonian translocation	3	6.12245	1	3.125	4	4.93827
	45,XX,der(13;14)(q10;q10)		0	1	3.125	1	1.23457
	45,XY,der(13;14)(q10;q10)	2	4.08163		0	2	2.46914
	45,XY,der(13;15)(q10;q10)	1	2.04082		0	1	1.23457
	CCR Complex chromosomal rearrangement (Chr 3,4 and 12) 46,XY,t(3;4;12)(q21;q33;q21)	1	2.04082		0	1	1.23457
	46,XY,t(3;4;12)(q21;q33;q21)	1	2.04082		0	1	1.23457
	Deletion Interstitial Deletion Chr 5; 46,XY,1qh+,del(5)(q13.2)	1	2.04082		0	1	1.23457
	Interstitial Deletion Chr 5; 46,XY,1qh+,del(5)(q13.2)	1	2.04082		0	1	1.23457
	46,XY,1qh+,del(5)(q13.2)	1	2.04082		0	1	1.23457
	Inversion	1	2.04082		0	1	1.23457
	Pericentric inversion of Chr 21	1	2.04082		0	1	1.23457
	46,XY,inv(21)(p11.2q21.1)	1	2.04082		0	1	1.23457
	Mosaicism (Sex Chromosomes)	4	8.16327	13	40.625	17	20.9877
	Mosaic
	Significant Level of Mosaicism	3	6.12245	5	15.625	8	9.87654
	mos45,X[5]/46,XX[45]		0	1	3.125	1	1.23457
	mos45,X[5]/47,XXX[8]/46,XX[25]		0	1	3.125	1	1.23457
	mos45,X[6]/46,XX[44]		0	1	3.125	1	1.23457
	mos46,X,i(Y)(q10)[22 ]/46,X,+mar[10]	1	2.04082		0	1	1.23457
	mos47,XXX[5]/46,XX[45]		0	1	3.125	1	1.23457
	DSD / Significant Level of Mosaicism
	mos 45,X[15]/46,XY[15]	1	2.04082		0	1	1.23457
	mos 45,X[22]/46,XY[8]	1	2.04082		0	1	1.23457
	Turner syndrome / Significant Level of Mosaicism
	mos 45,X[27]/46,X,+mar[3]		0	1	3.125	1	1.23457
	Low Degree Mosaicisim	1	2.04082	7	21.875	8	9.87654
	mos 45,X[3]/46,XX[37]		0	1	3.125	1	1.23457
	mos 45,X[5]/46,XX[50]		0	1	3.125	1	1.23457
	mos 47,XXX[3]/46,XX[37]		0	1	3.125	1	1.23457
	mos45,X[4]/46,XX[46]		0	1	3.125	1	1.23457
	mos47,XXX[4] /45,X[2]/46,XX[64]		0	1	3.125	1	1.23457
	mos47,XXX[5]/46,XX[95]		0	1	3.125	1	1.23457
	mos47,XXX[7]/46,XX[93]		0	1	3.125	1	1.23457
	mos47,XXY[3]/46,XY[47]	1	2.04082		0	1	1.23457
	Mosaic (Other) SMC + Autosomal Aberration / Significant Level of Mosaicism; mos47,XX,+mar[70]/47,XX,+18[18]/46,XX[12]		0	1	3.125	1	1.23457
	SMC + Autosomal Aberration / Significant Level of Mosaicism; mos47,XX,+mar[70]/47,XX,+18[18]/46,XX[12]
	mos47,XX,+mar[70]/47,XX,+18[18]/46,XX[12]		0	1	3.125	1	1.23457
	Marker chromosome aberrations Small supernumerary marker chromosomes (SMC); 47,XX,+mar		0	2	6.25	2	2.46914
	Other		0	2	6.25	2	2.46914
	Small supernumerary marker chromosomes (SMC); 47,XX,+mar
	47,XX,+mar		0	2	6.25	2	2.46914
	Other: Autosomal + Sex Chromosome aberrations Reciprocal Translocation; 46,XY,t(3;Y)(q21;p11.2)	1	2.04082		0	1	1.23457
		1	2.04082		0	1	1.23457
	Reciprocal Translocation	1	2.04082		0	1	1.23457
		1	2.04082		0	1	1.23457
	Grand Total	49	100	32	100	81	100

## Sheet: Supplementary Table S5
		Supplementary Table S5: Frequency of Chromosomal Aberrations (Category 2) and Their Subclassification in Infertility Patients
		Features	Overall Value	Normal Karyotype	Chromosomal Aberrations
		Number of patients included	4672	4367 (93.47%)	81 (1.73%)
		Number of Women (Percentage)	2479 (53.06%)	2330 (93.99%)	32 (1.29%)
		Number of Men (Percentage)	2193 (46.94%)	2037 (92.89%)	49 (2.23%)
		Features	Number of patients (Incidence)¹	Number of Women (Incidence)¹,2	Number of Men (Incidence)1,3
		Overall Cases	4672	2479 (53.06%)¹	2193 (46.94%)¹
		Normal Karyotype	4367 (93.47%)¹	2330 (93.99%)²	2037 (92.89%)³
		Primary infertility	1188 (25.43)	349 (14.08)	839 (38.26)
		Secondary Infertility	3179 (68.04)	1981 (79.91)	1198 (54.63)
		Chromosomal Aberrations (Category 2)	81 (1.73%)¹	32 (1.29%)²	49 (2.23%)³
		Numerical chromosome aberrations	49 (1.05)	16 (0.65)	33 (1.50)
		Primary infertility	33 (0.71)	5 (0.20)	28 (1.28)
		Secondary Infertility	16 (0.34)	11 (0.44)	5 (0.23)
		Structural chromosome aberrations	30 (0.64)	15 (0.61)	15 (0.68)
		Primary infertility	12 (0.26)	5 (0.20)	7 (0.32)
		Secondary Infertility	18 (0.39)	10 (0.40)	8 (0.36)
		Unclassified: Not Structural Or Numerical chromosome aberrations	1 (0.02)	-	1 (0.05)
		Primary infertility	1 (0.02)	-	1 (0.05)
		Secondary Infertility	-	-	-
		Combined: Structural + Numerical chromosome aberrations	1 (0.02)	1 (0.04)	-
		Primary infertility	1 (0.02)	1 (0.04)	-
		Secondary Infertility	-	-	-
		Footnotes:
		¹ Refers to the total number of overall cases, which is n = 4672.
		² Refers to the total number of women in the study, which is n = 2479.
		³ Refers to the total number of men in the study, which is n = 2193.
		Table 1. General features of the studied population
		Features	Overall Value	Normal Karyotype	Chromosomal Aberrations
		Number of patients included	4672	4367 (93.47%)	81 (1.73%)
		Number of Women (Percentage)	2479 (53.06%)	2330 (93.99%)	32 (1.29%)
		Number of Men (Percentage)	2193 (46.94%)	2037 (92.89%)	49 (2.23%)
		Age of Women (Mean, SD)	34.66 ± 7.08	34.66 ± 7.05	35.18 ± 6.61
		Age of Men (Mean, SD)	36.82 ± 8.77	36.87 ± 8.83	35.10 ± 7.25
		Table 1. General features of the studied population
		Features	Overall Value	Normal Karyotype	Chromosomal Aberrations
		Number of patients included	4672	4367	81
		Number of Women (Percentage)	2479 (53.06%)	2330	32
		Number of Men (Percentage)	2193 (46.94%)	2037	49
		Age of Women (Mean, SD)	34.66 ± 7.08	34.66 ± 7.05	35.18 ± 6.61
		Age of Men (Mean, SD)	36.82 ± 8.77	36.87 ± 8.83	35.10 ± 7.25
		Type of Infertility:
		a. Primary infertility	1355 (29.29%)
		b. Secondary infertility	3271 (70.71%)
					81
			4672	4367
					Chromosomal Polymorphism
					Chromosomal Aberrations
		Table 1. General features of the studied population
		Features	Overall Value
		Number of patients included	4672
		Number of Women (Percentage)	2479	53.0608	2479 (53.06%)
		Number of Men (Percentage)	2193	46.9392	2193 (46.94%)
		Age of Women (Mean, SD)	34.66 ± 7.08
		Age of Men (Mean, SD)	36.82 ± 8.77

## Sheet: Supplementary Table S6
		Supplementary Table S6: Frequency of Chromosomal Polymorphisms and Their Subclassification in Primary and Secondary Infertility
		Features	Overall Value	Normal Karyotype	Chromosomal Aberrations
		Number of patients included	4672	4367 (93.47%)	81 (1.73%)
		Number of Women (Percentage)	2479 (53.06%)	2330 (93.99%)	32 (1.29%)
		Number of Men (Percentage)	2193 (46.94%)	2037 (92.89%)	49 (2.23%)
		Features	Number of patients (Incidence)¹	Number of Women (Incidence)¹,2	Number of Men (Incidence)1,3
		Overall Cases	4672	2479 (53.06%)¹	2193 (46.94%)¹
		Normal Karyotype	4367 (93.47%)¹	2330 (93.99%)²	2037 (92.89%)³
		Primary infertility	1188 (25.43)	349 (14.08)	839 (38.26)
		Secondary Infertility	3179 (68.04)	1981 (79.91)	1198 (54.63)
		Chromosomal Polymorphism	224 (4.79%)¹	117 (4.72%)²	107 (4.88%)³
		Autosomal chromosomes	204 (4.37)	109 (4.40)	95 (4.33)
		Primary infertility	101 (2.16)	47 (1.90)	54 (2.46)
		Secondary Infertility	123 (2.63)	70 (2.82)	53 (2.42)
		Multiple polymorphisms	11 (0.24)	8 (0.32)	3 (0.14)
		Primary infertility	101 (2.16)	47 (1.90)	54 (2.46)
		Secondary Infertility	123 (2.63)	70 (2.82)	53 (2.42)
		Sex chromosomes	9 (0.19)	-	9 (0.41)
		Primary infertility	101 (2.16)	47 (1.90)	54 (2.46)
		Secondary Infertility	123 (2.63)	70 (2.82)	53 (2.42)
		Footnotes:
		¹ Refers to the total number of overall cases, which is n = 4672.
		² Refers to the total number of women in the study, which is n = 2479.
		³ Refers to the total number of men in the study, which is n = 2193.
		Table 1. General features of the studied population
		Features	Overall Value	Normal Karyotype	Chromosomal Aberrations
		Number of patients included	4672	4367 (93.47%)	81 (1.73%)
		Number of Women (Percentage)	2479 (53.06%)	2330 (93.99%)	32 (1.29%)
		Number of Men (Percentage)	2193 (46.94%)	2037 (92.89%)	49 (2.23%)
		Age of Women (Mean, SD)	34.66 ± 7.08	34.66 ± 7.05	35.18 ± 6.61
		Age of Men (Mean, SD)	36.82 ± 8.77	36.87 ± 8.83	35.10 ± 7.25
		Table 1. General features of the studied population
		Features	Overall Value	Normal Karyotype	Chromosomal Aberrations													Female
		Number of patients included	4672	4367	81
		Number of Women (Percentage)	2479 (53.06%)	2330	32													Column1
		Number of Men (Percentage)	2193 (46.94%)	2037	49
		Age of Women (Mean, SD)	34.66 ± 7.08	34.66 ± 7.05	35.18 ± 6.61													Mean	34.6633
		Age of Men (Mean, SD)	36.82 ± 8.77	36.87 ± 8.83	35.10 ± 7.25													Standard Error	0.14224
		Type of Infertility:																Median	35.1
		a. Primary infertility	1355 (29.29%)															Mode	33
		b. Secondary infertility	3271 (70.71%)															Standard Deviation	7.08206
					81
			4672	4367
					Chromosomal Polymorphism
					Chromosomal Aberrations
		Table 1. General features of the studied population
		Features	Overall Value
		Number of patients included	4672
		Number of Women (Percentage)	2479	53.0608	2479 (53.06%)
		Number of Men (Percentage)	2193	46.9392	2193 (46.94%)
		Age of Women (Mean, SD)	34.66 ± 7.08
		Age of Men (Mean, SD)	36.82 ± 8.77

## Sheet: Supplementary Table S7
	Supplementary Table S7: Frequency of Chromosomal Polymorphism and Their Subclassification Based on Gender and Karyotypes in Infertility Patients
	Chromosomal Polymorphism	Males (n)	Incidence (n/107, %)	Females (n)	Incidence (n/117, %)	Grand Total (n)	Grand Total Incidence (n/224, %)
	Heterochromatic segment qh+/qh-	85	79.4393	89	76.0684	174	77.6786
	46,XX,1qh+	-	-	46	39.3162	46	20.5357
	46,XY,1qh+	37	34.5794		0	37	16.5179
	46,XY,16qh+	29	27.1028		0	29	12.9464
	46,XX,16qh+	-	-	27	23.0769	27	12.0536
	46,XX,9qh+	-	-	14	11.9658	14	6.25
	46,XY,9qh+	10	9.34579		0	10	4.46429
	46,XYqh-	7	6.54206		0	7	3.125
	46,XX,16qh+	-	-	1	0.854701	1	0.446429
	46,XYqh+	1	0.934579		0	1	0.446429
	46,XX,9qh+,16qh+	-	-	1	0.854701	1	0.446429
	46,XY,9qh+,Yqh+	1	0.934579		0	1	0.446429
	Inversion	16	14.9533	14	11.9658	30	13.3929
	Inversion 3	1	0.934579	3	2.5641	4	1.78571
	46,XX,inv(3)(p11.2q12)	-	-	3	2.5641	3	1.33929
	46,XY,inv(3)(p11.2q12),	1	0.934579		0	1	0.446429
	Inversion 9	14	13.0841	11	9.40171	25	11.1607
	46,XY,inv(9)(p12q13)	14	13.0841		0	14	6.25
	46,XX,inv(9)(p12q13)	-	-	11	9.40171	11	4.91071
	Inversion Y	1	0.934579		0	1	0.446429
	46,X,inv(Y)(p11.2q11.2)	1	0.934579		0	1	0.446429
	Satellite/Stalk (ps+/pstk+)	4	3.73832	8	6.83761	12
	46,XX,15ps+		-	3	2.5641	3	1.33929
	46,XX,15pstk+		-	2	1.7094	2	0.892857
	46,XY,13ps+	1	0.934579		0	1	0.446429
	46,XY,14ps+	1	0.934579		0	1	0.446429
	46,XY,13pstk+	1	0.934579		0	1	0.446429
	46,XY,14pstk+	1	0.934579		0	1	0.446429
	46,XX,15ps+,16qh+		0	1	0.854701	1	0.446429
	46,XX,14ps+		0	1	0.854701	1	0.446429
	46,XX,21pstk+		0	1	0.854701	1	0.446429
	Other	2	1.86916	1	0.854701	3	1.33929
	qh+/Inversion		0	1	0.854701	1	0.446429
	46, XX,1qh+,inv(3)(p11.2q12),16qh+		0	1	0.854701	1	0.446429
	qh+/ps+/pstk+	2	1.86916		0	2	0.892857
	46,XY,16qh+,13ps+	1	0.934579		0	1	0.446429
	46, XY,15ps+,16qh+	1	0.934579		0	1	0.446429
	Fragile Sites		0	1	0.854701	1	0.446429
	46,XX,1qh+,fra(16)(q22.1)		0	1	0.854701	1	0.446429
	Mosaicism (Autosomes) Fragile Sites / Significant Level of Mosaicism		0	4	3.4188	4	1.78571
	mos46,XX[71%]/46,XX,fra(12)(q24.2)[29%]		0	1	0.854701	1	0.446429
	mos46,XX,fra(3)(p14.3)[8]/46,XX[22]		0	1	0.854701	1	0.446429
	mos46,XX,fra(3)(p14.2)[10]/46,XX[30]		0	1	0.854701	1	0.446429
	mos46,XX,fra(3)(p14.2)[13]/46,XX[17]		0	1	0.854701	1	0.446429
	Grand Total	107	100	117	100	224	100

## Sheet: Supplementary Table S8
	Supplementary Table S8: Comparison of Chromosomal Aberration and Polymorphism Prevalence in Infertile Patients
	Studies	Country	Study Duration	Studied Population Sample Size (n)	Overall Chromosomal Aberration (%)	Male Chromosomal Aberration (%)	Female Chromosomal Aberration (%)	Overall Chromosomal Polymorphism (%)	Male Chromosomal Polymorphism (%)	Female Chromosomal Polymorphism (%)
	Zohdy et al., 2025 [38]	Egypt	2015–2020	2,561 (Men)	13.04% (334/2561)	13.04% (334/2561)	Not Applicable	Not Reported	Not Reported	Not Reported
	Jiaying Yuan et al., 2023 [10]	China	Jan 2020 – May 2022	17 054	2.04 % (348 / 17 054)	2.49 % (217 / 8 721)	1.57 % (131 / 8 333)	3.42 % (584 / 17 054)	4.28 % (373 / 8 721)	2.53 % (211 / 8 333)
	Szilvia Andó et al., 2022 [30]	Hungary	Jan 2010 – Dec 2020	2 269 (1 489 men; 780 women)	8.07 % (183 / 2 269)	8.19 % (122 / 1 489)	7.82 % (61 / 780)	Not Reported	Not Reported	Not Reported
	Cui et al., 2022 [34]	China	2017 – 2020	4 656	2.40 % (112 / 4 656)	1.42 % (66 / 4 656)	0.99 % (46 / 4 656)	Not Reported	Not Reported	Not Reported
	Ferdos Ebrahim et al., 2022 [12]	UAE	Jan 2011 – Jan 2021	312	8.0 % (25/312)	8.0 % (25/312)	Not Reported	Not Reported	Not Reported	Not Reported
	El-Dahtory et al., 2022 [29]	Egypt	2015–2019	2,150 (1,290 men; 860 women)	13.5% (290/2150)	11.62% (150/1290)	16.28% (140/860)	Not Reported	Not Reported	Not Reported
	Al-Jaroudi et al., 2019 [32]	Saudi Arabia	2013–2016	53 (Women with amenorrhea)	16.98% (9/53)	Not Applicable	16.98% (9/53)	Not Reported	Not Reported	Not Reported
	Beg et al., 2019 [39]	Saudi Arabia	2014–2016	88 (Men with severe male factor)	12.5% (11/88)	12.5% (11/88)	Not Applicable	Not Reported	Not Reported	Not Reported
	Zouhair Elkarhat et al., 2019 [40]	Morocco	1996 – 2016	1 254 (627 couples)	11.00 % (69 / 627)	3.50 % (22 / 627)	7.50 % (47 / 627)	1.28 % (8 / 627)	0.48 % (3 / 627)	0.80 % (5 / 627)
	M. Gao et al., 2017 [35]	China	Apr 1984 – Jun 2015	16 294	4.15 % (677 / 16 294)	4.15 % (677 / 16 294)	Not Reported	7.05 % (1 149 / 16 294)	7.05 % (1 149 / 16 294)	Not Reported
	Dana Mierla et al., 2015 [47]	Romania	Aug 2007 – Dec 2011	2 195	2.51 % (55 / 2 195)	2.52 % (31 / 1 231)	2.49 % (24 / 964)	Not Reported	Not Reported	Not Reported
	Ushang V. Kate et al., 2014 [15]	India	Not reported	1 814	8.4 % (153 / 1 814)	8.4 % (153 / 1 814) †	Not reported	16.7 % (13 / 78)*	16.7 % (13 / 78)*	Not reported
	Yan Liu et al., 2013 [33]	Central China	Jan 2004 – Dec 2011	29 930 (14 965 couples)	3.84 % (1 150 / 29 930)	6.84 % (1 024 / 14 965)	0.84 % (126 / 14 965)	1.26 % (376 / 29 930)	2.15 % (321 / 14 965)	0.37 % (55 / 14 965)
	Dana Mierla et al., 2012 [44]	Romania	Jan 2008 – Apr 2011	1 809	Not Reported	Not Reported	Not Reported	6.74 % (122 / 1 809)	7.43 % (72 / 969)	5.95 % (50 / 840)
	Butnariu et al., 2010 [31]	France	Not Reported	532	8.08 % (43 / 532)	7.52 % (20 / 266)	8.65 % (23 / 266)	Not Reported	Not Reported	Not Reported
	E. Clementini et al., 2005 [27]	Italy	Jan 1995 – Dec 2003	4 156 (2 078 couples)	1.97 % (82 / 4 156)	2.02 % (42 / 2 078)	1.92 % (40 / 2 078)	Not Reported	Not Reported	Not Reported
	Peschka et al., 1999 [28]	Germany	Not Reported	1 562	15.68 % (245 / 1 562)	11.91 % (93 / 781)	19.46 % (152 / 781)	Not Reported	Not Reported	Not Reported
	Present study (UAE) 2025	UAE	Oct 2016 to Dec 2024	4672	0.0173	0.0223	0.0129	0.0479	0.0488	0.0472
